# Supplementary material for: TP53 mutation screening for patients at risk of myeloid malignancy
Source: medRxiv. 2024 Feb 8:2024.02.06.24302401. Preprint. [Version 1] doi: 10.1101/2024.02.06.24302401 (PMC10896414; doi:10.1101/2024.02.06.24302401)
Supplement: Supplement 4 [file media-4.xlsx]

## Sheet: variants
Sample ID	Timepoint	Gene	HGVSp	HGVSc	Depth	Alternate Observations	Allele Fraction	Deep Alternate Observations	Deep Depth	Deep Allele Fraction	Unique Alternate Observations	Consequence	Chromosome	Location	Reference	Alternate
P1_TP53_1	Serial Dilution	TP53	NP_000537.3:p.His179Arg	NM_000546.5:c.536A>G	32038	220	0.0069	76	13222	0.005748	102	missense	17	7578394	T	C
P1_TP53_1	Serial Dilution	TP53		NM_000546.5:c.993+1G>T	55837	309	0.0055	97	21209	0.00457353	125	splicing	17	7576852	C	A
P1_TP53_0.5	Serial Dilution	TP53	NP_000537.3:p.His179Arg	NM_000546.5:c.536A>G	28778	104	0.0036	22	9321	0.00236026	60	missense	17	7578394	T	C
P1_TP53_0.5	Serial Dilution	TP53		NM_000546.5:c.993+1G>T	45547	120	0.0026	20	14500	0.00137931	61	splicing	17	7576852	C	A
P1_TP53_0.12R	Serial Dilution	TP53	NP_000537.3:p.His179Arg	NM_000546.5:c.536A>G	33545	47	0.0014	12	10189	0.0012	33	missense	17	7578394	T	C
P1_TP53_0.12R	Serial Dilution	TP53		NM_000546.5:c.993+1G>T	52227	30	0.0006	5	15028	0.0003	23	splicing	17	7576852	C	A
P1_TP53_0.1	Serial Dilution	TP53		NM_000546.5:c.993+1G>T	51752	34	0.0007	5	17933	0.000278816	24	splicing	17	7576852	C	A
P1_TP53_0.1R	Serial Dilution	TP53	NP_000537.3:p.His179Arg	NM_000546.5:c.536A>G	38109	43	0.0011	8	10409	0.0008	33	missense	17	7578394	T	C
P1_TP53_0.1R	Serial Dilution	TP53		NM_000546.5:c.993+1G>T	58402	30	0.0005	7	15312	0.0005	25	splicing	17	7576852	C	A
P1_TP53_0.05	Serial Dilution	TP53		NM_000546.5:c.993+1G>T	46228	18	0.0004	3	14639	0.000204932	16	splicing	17	7576852	C	A
P2_TP53_1	Serial Dilution	TP53		NM_000546.5:c.375+5G>A	36666	297	0.0081	106	13603	0.0077924	112	splicing	17	7579307	C	T
P2_TP53_1	Serial Dilution	TP53	NP_000537.3:p.His179Gln	NM_000546.5:c.537T>G	24750	194	0.0078	59	8659	0.00681372	89	missense	17	7578393	A	C
P2_TP53_1	Serial Dilution	TP53	NP_000537.3:p.Cys242Ser	NM_000546.5:c.725G>C	43827	19	0.0004	6	14804	0.000405296	16	missense	17	7577556	C	G
P2_TP53_0.5	Serial Dilution	TP53	NP_000537.3:p.His179Gln	NM_000546.5:c.537T>G	32641	135	0.0041	54	12525	0.00431138	67	missense	17	7578393	A	C
P2_TP53_0.5	Serial Dilution	TP53		NM_000546.5:c.375+5G>A	42727	179	0.0042	70	20069	0.00348797	90	splicing	17	7579307	C	T
P2_TP53_0.1	Serial Dilution	TP53		NM_000546.5:c.375+5G>A	36057	37	0.001	15	16335	0.000918274	31	splicing	17	7579307	C	T
P2_TP53_0.1	Serial Dilution	TP53	NP_000537.3:p.His179Gln	NM_000546.5:c.537T>G	24034	23	0.001	7	9630	0.000726895	17	missense	17	7578393	A	C
P2_TP53_0.05	Serial Dilution	TP53	NP_000537.3:p.His179Gln	NM_000546.5:c.537T>G	30320	18	0.0006	8	11104	0.000720461	15	missense	17	7578393	A	C
P3_TP53_1	Serial Dilution	TP53	NP_000537.3:p.Arg273His	NM_000546.5:c.818G>A	28653	186	0.0065	55	9154	0.0060083	88	missense	17	7577120	C	T
P3_TP53_1	Serial Dilution	TP53	NP_000537.3:p.Cys124AlafsTer46	NM_000546.5:c.370del	30937	149	0.0048	57	13477	0.00422943	66	frameshift	17	7579316	CA	C
P3_TP53_0.5	Serial Dilution	TP53	NP_000537.3:p.Arg273His	NM_000546.5:c.818G>A	22380	86	0.0038	15	4491	0.00334001	55	missense	17	7577120	C	T
P3_TP53_0.5	Serial Dilution	TP53	NP_000537.3:p.Cys124AlafsTer46	NM_000546.5:c.370del	26691	66	0.0025	21	9323	0.00225249	44	frameshift	17	7579316	CA	C
P3_TP53_0.12R	Serial Dilution	TP53	NP_000537.3:p.Arg273His	NM_000546.5:c.818G>A	41929	76	0.0018	14	10684	0.0013	53	missense	17	7577120	C	T
P3_TP53_0.12R	Serial Dilution	TP53	NP_000537.3:p.Cys124AlafsTer46	NM_000546.5:c.370del	47187	42	0.0009	13	18619	0.0007	26	frameshift	17	7579316	CA	C
P3_TP53_0.1	Serial Dilution	TP53	NP_000537.3:p.Cys124AlafsTer46	NM_000546.5:c.370del	39183	11	0.0003	3	15284	0.000196284	8	frameshift	17	7579316	CA	C
P3_TP53_0.1R	Serial Dilution	TP53	NP_000537.3:p.Arg273His	NM_000546.5:c.818G>A	37404	56	0.0015	10	9984	0.001	42	missense	17	7577120	C	T
P3_TP53_0.1R	Serial Dilution	TP53	NP_000537.3:p.Cys124AlafsTer46	NM_000546.5:c.370del	41266	26	0.0006	15	16326	0.0009	23	frameshift	17	7579316	CA	C
Patient 1	D100, blood	TP53	NP_000537.3:p.Arg273His	NM_000546.5:c.818G>A	38285	52	0.0014	12	21587	0.00055589	29	missense	17	7577120	C	T
Patient 1	D100, blood	TP53	NP_000537.3:p.Leu194Arg	NM_000546.5:c.581T>G	30641	26	0.0008	9	17647	0.000510002	19	missense	17	7578268	A	C
Patient 1	D100, blood	TP53	NP_000537.3:p.Arg175His	NM_000546.5:c.524G>A	29757	244	0.0082	76	10154	0.00748474	119	missense	17	7578406	C	T
Patient 2	Y1, blood	TP53	NP_000537.3:p.Cys238Tyr	NM_000546.5:c.713G>A	46819	52	0.00111066	23	28780	0.000799166	40	missense	17	7577568	C	T
Patient 2	Y1, blood	TP53	NP_000537.3:p.Tyr220Cys	NM_000546.5:c.659A>G	43984	44	0.00100036	24	26358	0.000910539	26	missense	17	7578190	T	C
Patient 2	Y1, blood	TP53	NP_000537.3:p.His179Asp	NM_000546.5:c.535C>G	39207	11	0.000280562	5	14892	0.000335751	7	missense	17	7578395	G	C
Patient 2	Y1, blood	TP53	NP_000537.3:p.Asp281His	NM_000546.5:c.841G>C	38913	72	0.00185028	37	20258	0.00182644	46	missense	17	7577097	C	G
Patient 2	Y1, blood	TP53	NP_000537.3:p.Val272Met	NM_000546.5:c.814G>A	37608	38	0.00101042	15	21673	0.000692105	29	missense	17	7577124	C	T
Patient 2	Y1, blood	TP53	NP_000537.3:p.Arg273Cys	NM_000546.5:c.817C>T	37451	194	0.0051801	81	21361	0.00379196	87	missense	17	7577121	G	A
Patient 2	Y1, blood	TP53	NP_000537.3:p.Thr125Arg	NM_000546.5:c.374C>G	36970	10	0.00027049	5	22497	0.000222252	8	missense	17	7579313	G	C
Patient 2	Y1.5, BM	TP53	NP_000537.3:p.Cys238Tyr	NM_000546.5:c.713G>A	38553	68	0.00176381	29	22034	0.00131615	39	missense	17	7577568	C	T
Patient 2	Y1.5, BM	TP53	NP_000537.3:p.Tyr220Cys	NM_000546.5:c.659A>G	36667	39	0.00106363	15	20560	0.000729572	26	missense	17	7578190	T	C
Patient 2	Y1.5, BM	TP53	NP_000537.3:p.Ser215Gly	NM_000546.5:c.643A>G	34170	83	0.00242903	27	19561	0.0013803	39	missense	17	7578206	T	C
Patient 2	Y1.5, BM	TP53	NP_000537.3:p.Pro152Leu	NM_000546.5:c.455C>T	33711	37	0.00109756	9	15653	0.00057497	27	missense	17	7578475	G	A
Patient 2	Y1.5, BM	TP53	NP_000537.3:p.His179Asp	NM_000546.5:c.535C>G	32002	21	0.000656209	11	12025	0.000914761	15	missense	17	7578395	G	C
Patient 2	Y1.5, BM	TP53	NP_000537.3:p.Asp281His	NM_000546.5:c.841G>C	31218	24	0.000768787	7	15102	0.000463515	19	missense	17	7577097	C	G
Patient 2	Y1.5, BM	TP53	NP_000537.3:p.Val272Met	NM_000546.5:c.814G>A	30722	39	0.00126945	16	16288	0.000982318	26	missense	17	7577124	C	T
Patient 2	Y1.5, BM	TP53	NP_000537.3:p.Arg273Cys	NM_000546.5:c.817C>T	30522	159	0.00520936	59	16044	0.00367739	83	missense	17	7577121	G	A
Patient 2	Y4, blood	TP53	NP_000537.3:p.Cys238Tyr	NM_000546.5:c.713G>A	51293	176	0.0034	81	29029	0.00279031	82	missense	17	7577568	C	T
Patient 2	Y4, blood	TP53	NP_000537.3:p.Ser215Gly	NM_000546.5:c.643A>G	44181	90	0.00203707	36	24470	0.00147119	50	missense	17	7578206	T	C
Patient 2	Y4, blood	TP53	NP_000537.3:p.Val272Met	NM_000546.5:c.814G>A	43245	76	0.0018	32	22256	0.00143781	48	missense	17	7577124	C	T
Patient 2	Y4, blood	TP53	NP_000537.3:p.Arg273Cys	NM_000546.5:c.817C>T	43243	336	0.0078	130	22036	0.00589944	125	missense	17	7577121	G	A
Patient 2	Y4, blood	TP53	NP_000537.3:p.Arg175His	NM_000546.5:c.524G>A	40965	88	0.0021	20	14970	0.00133601	55	missense	17	7578406	C	T
Patient 2	Y5, blood	TP53	NP_000537.3:p.Cys238Tyr	NM_000546.5:c.713G>A	43033	246	0.0057	121	20548	0.00588865	126	missense	17	7577568	C	T
Patient 2	Y5, blood	TP53	NP_000537.3:p.Asp281His	NM_000546.5:c.841G>C	39097	28	0.0007	13	15671	0.000829558	20	missense	17	7577097	C	G
Patient 2	Y5, blood	TP53	NP_000537.3:p.Ser215Gly	NM_000546.5:c.643A>G	36865	59	0.0016	21	16755	0.00125336	40	missense	17	7578206	T	C
Patient 2	Y5, blood	TP53	NP_000537.3:p.Arg273Cys	NM_000546.5:c.817C>T	35988	357	0.0099	126	15697	0.00802701	130	missense	17	7577121	G	A
Patient 2	Y5, blood	TP53	NP_000537.3:p.Val272Met	NM_000546.5:c.814G>A	35916	64	0.0018	17	15838	0.00107337	42	missense	17	7577124	C	T
Patient 2	Y5, blood	TP53	NP_000537.3:p.Arg175His	NM_000546.5:c.524G>A	30525	57	0.0019	9	10608	0.000848416	39	missense	17	7578406	C	T
Patient 2	Y5, blood	TP53	NP_000537.3:p.Arg158Pro	NM_000546.5:c.473G>C	35191	18	0.000511494	6	13468	0.0004455	14	missense	17	7578457	C	G
Patient 2	Y5, blood	TP53	NP_000537.3:p.His179Arg	NM_000546.5:c.536A>G	29998	103	0.0034	26	10612	0.00245006	63	missense	17	7578394	T	C
Patient 3	Y2.5, blood	TP53	NP_000537.3:p.Arg280Ser	NM_000546.5:c.840A>T	42412	76	0.0018	25	17613	0.00141941	49	missense	17	7577098	T	A
Patient 3	Y2.5, blood	TP53	NP_000537.3:p.Tyr220His	NM_000546.5:c.658T>C	41348	1390	0.0336	644	20322	0.0316898	358	missense	17	7578191	A	G
Patient 3	Y2.5, blood	TP53	NP_000537.3:p.Val272Leu	NM_000546.5:c.814G>T	38646	96	0.0025	41	18278	0.00224313	62	missense	17	7577124	C	A
Patient 4	Y-0.7, blood	TP53	NP_000537.3:p.Arg273His	NM_000546.5:c.818G>A	20442	91	0.0045	16	4432	0.00361011	51	missense	17	7577120	C	T
