# Supplementary material for: TP53 mutation screening for patients at risk of myeloid malignancy
Source: medRxiv. 2024 Feb 8:2024.02.06.24302401. Preprint. [Version 1] doi: 10.1101/2024.02.06.24302401 (PMC10896414; doi:10.1101/2024.02.06.24302401)
Supplement: Supplement 5 [file media-5.xlsx]

## Sheet: Sheet1
Outcome	Patient	SCD /Sex	HCT Type	PT-Cy dose (mg/kg)	Transplant age (range, y)	Cytogenetics		Somatic mutations			Time post HCT to graft failure	Current Status/ Follow up (y)
						Pre-HCT	Post-HCT/Malignancy diagnosis	Pre-HCT	Post-HCT	Malignancy diagnosis
Graft Failure with Malignancy	1	HbSS/M	Haplo Alemtuzumab 400 cGY TBI	100	36-40	46,XY	45,XY,add(1)(q320,der(5)t(1:5)(q21;q15),6,add(7)(q22),add(13)(q12),18,+mar[5]/45,idem,del(20)(q11.2q13.3)[4]/46,X,t(Y;5)(q11.23;q13)[1]	TP53 p.Arg175His (c.524G>A)			73D	Deceased/3
								0.34% (D-25,blood)*	0.35% (D60,blood)*	24.3% (Y2,blood)*
									0.85% (D100,blood)* 0.75% (D100,BM)^#	72.4% (Y2,BM)*
									0.91% (Y0.5,blood)*
									14.41% (Y1,blood)*
	2	HbSS/F		100	16-20	46,XX	43-44,XX,-5,psu dic(6;17)(p222.2;p13),-7,t(10;22)(q24;q11.2),add(11)((p15),-17,der(19)t(7;19)(q11.2;p13.3),+mar[cp6]/43-44,idem,der(17)t(11;17)(q13;p13)[cp14]	TP53 p.His179Arg (c.536A>G)			90D	Deceased/7
								ND (Y-1, blood) ND (D-28, BM)^	ND (Y1,blood)* ND (Y1,blood)^#	78.8% (Y5.5, blood)*
									ND (Y1.5,BM)* ND (Y1.5,BM)^#
									0.06% (Y4,blood)* ND (Y4,blood)^#
									0.34% (Y5,blood)* 0.25% (Y5,blood)^#
	3	HbSS/M	HLA Matched Alemtuzumab 300 cGY TBI	0	36-40	46,XY	46,XY,t(11;15;17) (q13;q15;p13)[3]/46,XY,inv(9)(p13q34)[2]/46,XY[16]; 46,XY,inv(2)(p25q31),del(13)(q12q22)[6]/46,XY[14]b		TP53 p.Tyr220His (c.658T>C)		0.5Y	Deceased/6
								0.06% (D-17, blood)*	0.03% (D30, blood)*	2.9% (Y2.5, blood)* 3.2% (Y2.5, blood)^# 4.5% (Y2.5, BM)*
									0.03% (D60, blood)*
	4	HbSS/M	HLA Matched pentostatin/Cy Alemtuzumab 300 cGY TBI	0	31-35	46,XY	44-45,XY,add(3)(p21),add(4)(q21),der(5;17)(p10;q10),-7,add(17)(p11.2),-18,add(18)(q11.2),i(21)(q10),-22,+0-2r,+1-4mar[cp20]	TP53 p.Arg273His (c.818G>A)			74D	Deceased/1
								0.36% (Y-0.7,blood)^	N/A	58% (Y0.3,blood)*
Graft Failure without Malignancy	5	HbSS/F	Haplo Alemtuzumab 400 cGY TBI	50	36-40	46,XX	46XX [20] (Y11)	ND (Y-1, blood)	N/A	N/A	10Y	Deceased/12
	6	HbSS/F		0	36-40	46,XX	N/A	ND (D-97, blood)	N/A	N/A	30D	Deceased/8
	7	HbSS/M		0	16-20	46,XY,inv(9)(p11q13)c[20]a	N/A	ND (D-56, blood)	N/A	N/A	60D	Deceased/7
	8	HbSC/F		100	56-60	N/A	46,XX[11] 9 metaphases with non-clonal structural rearrangements or gains/losses (Y8)	ND (Y-0.6, blood)	N/A	N/A	63D	Alive/9
	9	HbSS/M		50	21-25	46,XY	N/A	ND (D-38, blood)	N/A	N/A	89D	Alive/10
	10	HbSS/M		100	26-30	46,XY	N/A	ND (Y-1, blood)	N/A	N/A	30D	Alive/7
	11	HbSS/M	Haplo Alemtuzumab 400 cGY TBI pentostatin/Cy	50	26-30	46,XY	46,XY[16] 5 metaphases with non-clonal structural rearrangements or gains/losses (Y4.5)	ND (D-29, blood)	N/A	N/A	4.5Y	Alive/4.5
Engrafted	12	HbSS/M	Haplo Alemtuzumab 400 cGY TBI	100	41-45	N/A	N/A	ND (D-18, blood)	N/A	N/A	N/A	Alive/9
	13	HbSS/M		100	26-30	46,XY	N/A	ND (D-67, blood)	N/A	N/A	N/A	Alive/8
	14	HbSS/M	HLA Matched Alemtuzumab 300 cGY TBI	0	36-40	46,XY	N/A	ND (D-185, blood)	N/A	N/A	N/A	Alive/8
	15	HbSS/M		0	46-50	46,XY	N/A	ND (D-77, blood)	N/A	N/A	N/A	Alive/5
	16	HbSS/F		0	6-10	46,XX[19]/45,XX,-18[1]	N/A	ND (D-41, blood)	N/A	N/A	N/A	Alive/4
	17	HbSS/F		0	21-25	46,XX	N/A	ND (Y-0.7, blood)	N/A	N/A	N/A	Alive/8
	18	HbSS/M	Haplo Alemtuzumab 400 cGY TBI pentostatin/Cy	50	16-20	46,XY	46,XX[2]/46,XY[10] (Y5)	ND (D-31, blood)	N/A	N/A	N/A	Alive/5
	19	HbSS/F		50	31-35	46,XX	46,XY (Y1)	ND (D-67, blood)	N/A	N/A	N/A	Alive/5
SCD, sickle cell disease; HCT, hematopeotic cell tranpslant; Haplo, haploidentical transplant; HLA, human leukocyte antigens matched transplant; Cy, oral cyclophosphamide; PT-Cy, post-transplant intrevenous cyclophosphamide; TBI, total body irradiation; cGY, centigray; F, female; M, male; D, day; Y, year; ND, not detected; BM, bone marrow; ND, not detected; N/A, not available
*measured by ddPCR
^measured by next generation sequencing
#additional deleterious TP53 variants identified
ainv(9)(p11q13) is a clinically benign polymorphism seen in 1-2% of the general population
bResults from 2 independent samplings collected at the time of graft rejection 2 years prior to AML diagnosis, metaphase analysis failed at the time of AML diagnosis but interphase FISH confirmed continued presence of the del(13q) abnormality
